# Supplementary material for: A multimodal screening system for elderly neurological diseases based on deep learning
Source: Sci Rep. 2023 Nov 29;13:21013. doi: 10.1038/s41598-023-48071-y (PMC10687257; doi:10.1038/s41598-023-48071-y)
Supplement: Supplementary file 1 — Supplementary Information. [file 41598_2023_48071_MOESM1_ESM.zip]

Archive with 16 entries (16 files):
- 1,2.Standing still and moving eyes up and down, left and right.mp4
- 10.Speaking a sentence 2.mp4
- 11.Putting both hands at chest level while palms facing the floor.mp4
- 12.Pointing nose alternately with both index fingers.mp4
- 13.Contacting tips of the thumb and index finger of both hands .mp4
- 14.Walking through a straight line and returning back.mp4
- 15.Walking through a straight line while outstretching both arms and returning back.mp4
- 3.Looking up while standing still, wrinkling forehead.mp4
- 4.Closing eyes tightly.mp4
- 5.Showing teeth while raising the corners of mouth.mp4
- 6.Opening mouth.mp4
- 7.Sticking tongue out.mp4
- 8.Making ’ah’ sound .mp4
- 9.Speaking a sentence 1.mp4
- Legend_of_supplementary_videos.pdf
- README.txt
