# Supplementary material for: A multimodal screening system for elderly neurological diseases based on deep learning
Source: Sci Rep. 2023 Nov 29;13:21013. doi: 10.1038/s41598-023-48071-y (PMC10687257; doi:10.1038/s41598-023-48071-y)
Supplement: Supplementary file 1 — Supplementary Information. [file 41598_2023_48071_MOESM1_ESM.zip › README.txt]

These videos are the demonstrations of protocols used in the KSSP dataset.
Neurologist K., K.-Y., one of the authors of this paper, demonstrated the protocols in the videos.
The Korean sentences spoken in Pro. 9 and 10 mean "Mountains are high and rivers are blue.", and "Our country's name is Republic of Korea", respectively.
All the videos are in mp4 format and it should be playable on players that can decode mpeg-4 video codecs.
